# Supplementary material for: Advanced Flexible Wearable Electronics from Hybrid Nanocomposites Based on Cellulose Nanofibers, PEDOT:PSS and Reduced Graphene Oxide
Source: Polymers (Basel). 2024 Oct 29;16(21):3035. doi: 10.3390/polym16213035 (PMC11548421; doi:10.3390/polym16213035)
Supplement: Supplementary file 1 [file polymers-16-03035-s001.zip]

Archive with 1 entries (1 files):
- polymers-3077869-supplementary.pdf
